# Supplementary material for: Interactional Compression and Maternal Participation in Neonatal Intensive Care Units: A Qualitative Study of Nurse–Mother Communication Barriers and Co-Produced Solutions
Source: Healthcare (Basel). 2026 Mar 10;14(6):706. doi: 10.3390/healthcare14060706 (PMC13027070; doi:10.3390/healthcare14060706)
Supplement: Supplementary file 1 [file healthcare-14-00706-s001.zip]

Archive with 1 entries (1 files):
- healthcare-4127942-supplementary.pdf
